# Supplementary material for: Linking evolutionary mode to palaeoclimate change reveals rapid radiations of staphylinoid beetles in low-energy conditions
Source: Curr Zool. 2019 Oct 22;66(4):435–44. doi: 10.1093/cz/zoz053 (PMC7319441; doi:10.1093/cz/zoz053)
Supplement: zoz053_Supplementary_Data [file zoz053_supplementary_data.zip]

Archive with 5 entries (4 files):
- zoz053-Suppl_Data/
- zoz053-Suppl_Data/Appendix_S4_ReferencesOfDataSources.pdf
- zoz053-Suppl_Data/Appendix_S1_Tables.pdf
- zoz053-Suppl_Data/Appendix_S2_Figures.pdf
- zoz053-Suppl_Data/Appendix_S3_Phylogenetic_analyses.pdf
